# Supplementary material for: Evidence of a trans-kingdom plant disease complex between a fungus and plant-parasitic nematodes
Source: PLoS One. 2019 Feb 13;14(2):e0211508. doi: 10.1371/journal.pone.0211508 (PMC6373923; doi:10.1371/journal.pone.0211508)
Supplement: S1 Dataset — Raw data collected from fields including field locations, mint cultivars, stand age, nematode counts, estimates of Verticillium dahliae, the number of wilt foci/ field quarter and wilted stems/ focus, and the incidence of mint stems infected with V. dahliae. (CSV) [file pone.0211508.s005.csv]

YEAR	FIELD	FIELD_NUMBER	STATE	CULTIVAR	YEARS_IN_MINT	ROOT_LESION	PIN	RING	ROOT_KNOT	STUBBY_ROOT	STUNT	CYST	NON_PARASITIC	VERTICILLIUM_DAHLIAE_CFU.G	DNA	FOCI	STEMS.FOCUS	Mxgracilis_INCIDENCE	Mspicata_INCIDENCE
2015	1	1	WA	PEPPERMINT	1	161	39	0	0	0	0	0	0	24	268.59	4	4	0	0
2015	1.1	1	WA	PEPPERMINT	1	.	.	.	.	.	.	.	.	22	182.18	3	3	0.833	0
2015	1.2	1	WA	PEPPERMINT	1	.	.	.	.	.	.	.	.	58	45.62	1	1	0.833	0
2015	1.3	1	WA	PEPPERMINT	1	.	.	.	.	.	.	.	.	31	101.75	0	0	0.11	0
2015	2	2	WA	NATIVE_SPEARMINT	1	.	.	.	.	.	.	.	.	50	193.26	0	0	0	0
2015	2.1	2	WA	NATIVE_SPEARMINT	1	.	.	.	.	.	.	.	.	17	261.04	0	0	0.416	0
2015	3	3	WA	NATIVE_SPEARMINT	1	229	3608	0	0	0	0	0	0	14	255.08	0	0	0	0
2015	3.1	3	WA	NATIVE_SPEARMINT	1	.	.	.	.	.	.	.	.	8	138.39	0	0	0	0
2015	4	4	WA	NATIVE_SPEARMINT	1	261	5688	0	0	0	0	0	0	0	78.3	0	0	0	0
2015	4.1	4	WA	NATIVE_SPEARMINT	1	.	.	.	.	.	.	.	.	14	48.03	0	0	0	0
2015	5	5	WA	PEPPERMINT	1	262	0	136	2510	68	23	0	0	8	227.44	0	0	0	0
2015	6	6	WA	PEPPERMINT	1	35	604	3	0	0	0	0	0	.	.	.	.	.	.
2015	7	7	OR	PEPPERMINT	1	85	35	0	0	0	0	0	0	5	32.42	1	5	0	0
2015	7.1	7	OR	PEPPERMINT	1	110	32	0	0	0	0	0	0	5	70.34	9	31	0	0
2015	7.2	7	OR	PEPPERMINT	1	121	80	0	0	0	0	0	0	7	131.05	9	50	0	0
2015	7.3	7	OR	PEPPERMINT	1	47	40	0	0	0	0	0	0	2	82.11	2	6	0	0
2015	8	8	OR	PEPPERMINT	1	1966	0	0	0	0	0	0	0	2	66.31	14	58	0	0
2015	8.1	8	OR	PEPPERMINT	1	1037	14	0	0	0	0	0	0	0	24.64	29	102	0	0
2015	8.2	8	OR	PEPPERMINT	1	1645	0	0	0	0	0	0	0	0	52.32	14	37	0	0
2015	8.3	8	OR	PEPPERMINT	1	2367	0	0	0	0	0	0	0	4	12.69	11	42	0	0
2015	9	9	OR	PEPPERMINT	.	.	.	.	.	.	.	.	.	9	.	.	.	.	.
2015	9.1	9	OR	PEPPERMINT	.	.	.	.	.	.	.	.	.	9	.	.	.	.	.
2015	10	10	OR	PEPPERMINT	2	12	22	0	1	0	0	0	0	0	45.42	0	0	0	0
2015	10.1	10	OR	PEPPERMINT	2	1	1	0	1	0	0	0	0	1	59.3	0	0	0	0
2015	10.2	10	OR	PEPPERMINT	2	0	4	0	0	0	0	0	0	0	14.63	0	0	0.416	0
2015	10.3	10	OR	PEPPERMINT	2	0	1	0	0	0	0	0	0	0	89.28	0	0	0	0
2015	11	11	OR	PEPPERMINT	1	44	1324	3	0	0	0	22	0	19	253.97	87	1230	0	.
2015	11.1	11	OR	PEPPERMINT	1	30	1139	0	7	0	0	20	0	8	369.35	60	834	0	0
2015	11.2	11	OR	PEPPERMINT	1	6	153	0	3	0	0	0	0	6	455.48	28	681	0	0
2015	11.3	11	OR	PEPPERMINT	1	81	274	0	0	0	0	1	0	0	107.12	37	560	0	0
2016	12	12	WA	SPEARMINT	1	.	.	.	.	.	.	.	.	4	99.7	2	6	0	0
2016	12.1	12	WA	SPEARMINT	1	.	.	.	.	.	.	.	.	0	14.01	0	0	0	0
2016	13	13	WA	SPEARMINT	1	.	.	.	.	.	.	.	.	4	14.44	0	0	0	0
2016	13.1	13	WA	SPEARMINT	1	.	.	.	.	.	.	.	.	4	79.08	0	0	0	0
2016	14	14	WA	PEPPERMINT	1	0	0	0	0	0	0	0	0	5	.	.	.	.	.
2016	14.1	14	WA	PEPPERMINT	1	0	0	0	0	0	0	0	0	1	.	.	.	.	.
2016	14.2	14	WA	PEPPERMINT	1	0	229	0	0	0	6	0	0	1	.	.	.	.	.
2016	14.3	14	WA	PEPPERMINT	1	0	77	0	0	0	13	0	0	2	.	.	.	.	.
2016	15	15	WA	PEPPERMINT	1	0	0	0	0	0	82	0	869	12	138.82	0	0	0.22	0.148
2016	15.1	15	WA	PEPPERMINT	1	0.6	0	0	2	0	42	0	1151	7	100.77	0	0	0.25	0
2016	16	16	WA	PEPPERMINT	1	0	0	0	0.6	0	25	0	2005	2	108.44	.	.	0	0.219
2016	16.1	16	WA	PEPPERMINT	1	0	0	0	0	0	67	0	622	3	125.75	.	.	0	0
2016	17	17	WA	PEPPERMINT	1	10	0	0	141	0	0	0	565	19	28800.42	0	0	0	0
2016	17.1	17	WA	PEPPERMINT	1	4	0	0	4	0	0	0	412	21	6657.27	1	1	0	0.285
2016	17.2	17	WA	PEPPERMINT	1	4	0	0	25	0	0	0	543	32	671.66	0	0	0	0
2016	17.3	17	WA	PEPPERMINT	1	2	0	0	14	0	0	0	586	78	1387.12	0	0	0	0
2016	18	18	WA	PEPPERMINT	1	1	0	0	1245	1	0	0	528	10	68.73	2	6	0.714	0.185
2016	18.1	18	WA	PEPPERMINT	1	0	0	0	169	0.6	0	0	898	5	74.91	0	0	0	0
2016	18.2	18	WA	PEPPERMINT	1	0	0	0	31	0	0	0	941	7	63.39	0	0	0	0
2016	18.3	18	WA	PEPPERMINT	1	0	0	0	46	0	0	0	1585	5	270.47	0	0	0	0
2016	19	19	OR	PEPPERMINT	2	533	0	0	0	0	0	0	82	1	68.73	27	154	0	0
2016	19.1	19	OR	PEPPERMINT	2	759	0	0	0	0	0	0	56	4	74.91	67	443	0	0
2016	19.2	19	OR	PEPPERMINT	2	682	0	0	0	0	0	0	76	2	63.61	15	95	0	0
2016	19.3	19	OR	PEPPERMINT	2	1188	0	0	0	0	0	0	190	5	63.39	74	412	0	0
2016	20	20	OR	PEPPERMINT	1	4	0	0	0	0	0	0	589	0	270.47	0	0	0	0
2016	20.1	20	OR	PEPPERMINT	1	14.5	0	0	0	0	0	0	278	0	98.55	0	0	0	0
2016	20.2	20	OR	PEPPERMINT	1	12	0	0	0	0	0	0	412	0	306.78	0	0	0	0
2016	20.3	20	OR	PEPPERMINT	1	3	0	0	0	0	0	0	385	0	71.5	0	0	0	0
2016	21	21	OR	PEPPERMINT	3	1	0	0	0	0	0	0	38	1	160.56	0	0	0	0
2016	21.1	21	OR	PEPPERMINT	3	0	0	0	0	0	0	0	163	0	85.26	0	0	0	0
2016	21.2	21	OR	PEPPERMINT	3	1	0	0	0	0	0	0	105	0	28.44	1	1	0	0
2016	21.3	21	OR	PEPPERMINT	3	1719	0	0	0	0	0	0	265	0	27.08	0	0	0	0
2016	22	22	OR	PEPPERMINT	2	4345	0	0	0	0	0	0	258	37	52.76	51	688	0	15
2016	22.1	22	OR	PEPPERMINT	2	2111	0	0	0	0	0	0	76	53	6.08	48	709	0	0
2016	22.2	22	OR	PEPPERMINT	2	577	0	0	0	0	0	0	350	6	146.48	39	480	0	0
2016	22.3	22	OR	PEPPERMINT	2	33	0	0	0	0	0	0	58	18	14.94	31	342	0	0.222
2017	23	23	WA	SPEARMINT	2	1207.5	0	0	352.5	0	0	0	1412.5	16	128.1617279	17	74	0	0
2017	23.1	23	WA	SPEARMINT	2	1332.5	0	0	10	0	0	0	1030	6	306.4512634	5	9	0	0
2017	23.2	23	WA	SPEARMINT	2	2062.5	0	0	62.5	0	0	0	1357.5	13	12.06114483	7	10	0	0
2017	23.3	23	WA	SPEARMINT	2	510	0	0	35	0	0	0	1465	13	14.02703857	22	50	0	0
2017	24	24	WA	PEPPERMINT	2	20	1830	0	3112.5	2.5	0	0	1320	33	21.48214912	11	27	0.016666667	0.006944444
2017	24.1	24	WA	PEPPERMINT	2	237.5	220	0	422.5	1.5	0	0	2245	99	784.2750854	22	45	0	0.014545455
2017	24.2	24	WA	PEPPERMINT	2	92.5	927.5	0	77.5	0	0	0	2352.5	61	340.7460938	11	19	0	0
2017	24.3	24	WA	PEPPERMINT	2	42.5	540	0	115	0	0	0	3962.5	87	386.4440918	12	17	0	0
2017	25.3	25	WA	PEPPERMINT	2	0	852.5	0	0	0	0	0	205	14	19.86698723	1	5	0	0
2017	29	29	WA	PEPPERMINT	3	120	3947.5	0	0	0	0	0	140	57	379.1848145	8	158	0	0
2017	29.1	29	WA	PEPPERMINT	3	60	2055	0	0	0	0	0	190	78	106.7883301	12	246	0.008538462	0.022090731
2017	30	30	WA	PEPPERMINT	3	85	3487.5	0	0	0	0	0	475	3	259.2805481	46	456	0	0
2017	30.1	30	WA	PEPPERMINT	3	12.5	9262.5	0	0	0	0	0	1472.5	9	254.9156036	30	359	0	0
2017	30.2	30	WA	PEPPERMINT	3	62.5	8915	0	0	0	0	0	695	41	110.1328506	61	556	0.030272727	0
2017	31	31	OR	PEPPERMINT	3	331	423	0	0	0	0	0	436	0	147.4182606	27	80	0	0
2017	31.1	31	OR	PEPPERMINT	3	178	575	0	0	0	0	0	891	0	5.017090321	35	131	0	0
2017	31.2	31	OR	PEPPERMINT	3	385	1042	0	0	0	0	0	392	1	39.62527037	19	39	0	0
2017	31.3	31	OR	PEPPERMINT	3	508	1276	0	0	0	0	0	366	1	36.88149214	64	195	0	0
2017	32	32	OR	PEPPERMINT	2	39	4	0	0	0	0	0	417	0	96.8983078	0	0	0	0
2017	32.1	32	OR	PEPPERMINT	2	14	74	0	0	0	0	0	407	0	54.86679459	0	0	0	0
2017	32.2	32	OR	PEPPERMINT	2	20	42	0	0	0	0	0	376	0	20.156353	0	0	0	0
2017	32.3	32	OR	PEPPERMINT	2	11	9	0	0	0	0	0	688	0	11.31154251	0	0	0	0
2017	33	33	OR	PEPPERMINT	4	4	24	0	0	0	0	0	168	0	13.456	0	0	0	0
2017	33.1	33	OR	PEPPERMINT	4	0.5	152	0	0	0	2	0	196	0	8.38	0	0	0	0
2017	33.2	33	OR	PEPPERMINT	4	1	631	0	0	0	0	0	265	0	8.321	0	0	0	0
2017	33.3	33	OR	PEPPERMINT	4	0.5	1	0	0	0	0	0	132	0	9.195	0	0	0	0
2017	34	34	OR	PEPPERMINT	3	8	133	0	0	0	2	0	82	135	2578.98	30	640	0	0.25
2017	34.1	34	OR	PEPPERMINT	3	2	5635	0	0	0	0.5	0	164	38	971.157	33	539	0	0
2017	34.2	34	OR	PEPPERMINT	3	12	2899	0	0	0	0	0	219	45	4089.96	36	471	0	0
2017	34.3	34	OR	PEPPERMINT	3	12	2817	0	0	0	21	0	486	111	881.795	37	557	0.035714288	0
